# Supplementary material for: Cyclorhizapuana (Apiaceae), a new species from Sichuan, China
Source: PhytoKeys. 2021 Sep 20;182:57–66. doi: 10.3897/phytokeys.182.67009 (PMC8476482; doi:10.3897/phytokeys.182.67009)
Supplement: XML Treatment for Cyclorhiza puana [file phytokeys.182.67009-treatment1.xml]

<!DOCTYPE tp:taxon-treatment
  PUBLIC "-//TaxonX//DTD Taxonomic Treatment Publishing DTD v0 20100105//EN" "tax-treatment-NSO.dtd">
<tp:taxon-treatment xmlns:tp="http://www.plazi.org/taxpub"><tp:treatment-meta><kwd-group><label>Taxon classification</label><kwd><named-content xmlns:xlink="http://www.w3.org/1999/xlink" content-type="kingdom">Plantae</named-content></kwd><kwd><named-content xmlns:xlink="http://www.w3.org/1999/xlink" content-type="order">Apiales</named-content></kwd><kwd><named-content xmlns:xlink="http://www.w3.org/1999/xlink" content-type="family">Apiaceae</named-content></kwd></kwd-group><mixed-citation publication-type="journal"><person-group><name><surname>Zhou</surname><given-names>Jing</given-names></name><name><surname>Niu</surname><given-names>Jun-Mei</given-names></name><name><surname>Wang</surname><given-names>Xin-Yue</given-names></name><name><surname>Wang</surname><given-names>Pei</given-names></name><name><surname>Guo</surname><given-names>Ming-Jia</given-names></name><name><surname>Liu</surname><given-names>Zhen-Wen</given-names></name></person-group><article-title><italic><tp:taxon-name><tp:taxon-name-part taxon-name-part-type="genus" reg="Cyclorhiza">Cyclorhiza</tp:taxon-name-part><tp:taxon-name-part taxon-name-part-type="species" reg="puana">puana</tp:taxon-name-part></tp:taxon-name></italic> (<tp:taxon-name><tp:taxon-name-part taxon-name-part-type="family">Apiaceae</tp:taxon-name-part></tp:taxon-name>), a new species from Sichuan, China</article-title><source>PhytoKeys</source><day>20</day><month>9</month><year>2021</year><volume>182</volume><fpage>57</fpage><lpage>66</lpage><pub-id pub-id-type="doi">10.3897/phytokeys.182.67009</pub-id></mixed-citation></tp:treatment-meta><tp:nomenclature><tp:taxon-name>
              <object-id xmlns:xlink="http://www.w3.org/1999/xlink" content-type="arpha" xlink:type="simple">E7033220-F982-5821-9D9C-6FDF6C6FC716</object-id>
              <tp:taxon-name-part taxon-name-part-type="genus" reg="Cyclorhiza">Cyclorhiza</tp:taxon-name-part>
              <tp:taxon-name-part taxon-name-part-type="species" reg="puana">puana</tp:taxon-name-part>
              <object-id xmlns:xlink="http://www.w3.org/1999/xlink" content-type="ipni" xlink:type="simple">urn:lsid:ipni.org:names:77219738-1</object-id>
            </tp:taxon-name><tp:taxon-authority>J. Zhou &amp; Z.W. Liu</tp:taxon-authority><tp:taxon-status xmlns:xlink="http://www.w3.org/1999/xlink" xlink:type="simple">sp. nov.</tp:taxon-status><xref ref-type="fig" rid="F1">Fig. 1G–I</xref></tp:nomenclature><tp:treatment-sec sec-type="material" id="SECID0ELGAG"><title>Type.</title><p>China. Sichuan: Luhuo County, Renda Town, 3052 m, <named-content xmlns:xlink="http://www.w3.org/1999/xlink" content-type="dwc:verbatimCoordinates" xlink:type="simple"><named-content content-type="geo-json" specific-use="{&#34;type&#34;:&#34;Point&#34;,&#34;coordinates&#34;:[100.649881,31.414100]}" id="NCID0EUGAG" xlink:type="simple">100°38'59.57"E, 31°24'50.76"N</named-content></named-content>, 17 Aug 2016, <italic>J. Zhou, Z.W. Liu &amp; Y.Z. Gao LZ201606120</italic> (holotype: KUN! [KUN1519999]; isotype: KUN!).</p></tp:treatment-sec><tp:treatment-sec sec-type="diagnosis" id="SECID0E2GAG"><title>Diagnosis.</title><p><italic><tp:taxon-name><tp:taxon-name-part taxon-name-part-type="genus" reg="Cyclorhiza">Cyclorhiza</tp:taxon-name-part><tp:taxon-name-part taxon-name-part-type="species" reg="puana">puana</tp:taxon-name-part></tp:taxon-name></italic> resembles <italic><tp:taxon-name><tp:taxon-name-part taxon-name-part-type="genus" reg="Cyclorhiza">C.</tp:taxon-name-part><tp:taxon-name-part taxon-name-part-type="species" reg="waltonii">waltonii</tp:taxon-name-part></tp:taxon-name></italic> but differs from the latter in its long-cylindric roots with sparse annular scars (vs. stout, branched near stem into a cluster of several long, woody, carrot-like roots with prominent annular scars), smaller ultimate segments 2–4 × 0.5–1 mm (vs. 4–20 × 2–6 mm), rays subequal (vs. unequal), stylopodium obconic (vs. low-conic) and seed face slightly concave (vs. deeply sulcate).</p></tp:treatment-sec><tp:treatment-sec sec-type="description" id="SECID0EXHAG"><title>Description.</title><p>Herbs perennial, 40–60 cm tall, glabrous. Taproots long-cylindrical with sparse annular scars. Stem base covered in purplish-brown remnant sheaths, solitary or rarely several, ribbed, unbranched or upper 1–3-branched, 2–3 mm in diameter. Basal and lower leaves petiolate, petioles 2–6 cm long, sheaths narrow, short; blade triangular-ovate in outline, 4-pinnatisect, 2–5 × 7–12 cm, ultimate segments linear, 2–4 × 0.5–1 mm. Upper leaves smaller and reduced. Umbels loose, compound, terminal and lateral; bracts absent or sometimes 1; bracteoles absent or rarely 1–2, linear; rays 4–6, subequal; umbellules 6–14-flowered, pedicels 6–8 mm, subequal. Calyx teeth minute, triangular; petals not known; stylopodium obconic, brown; styles short. Fruit oblong, 5 × 2 mm, dark yellow; ribs 5, filiform, prominent, slightly thickened; vittae 1 in each furrow, 2 on commissure. Seed face slightly concave. Carpophore 2-cleft to base.</p></tp:treatment-sec><tp:treatment-sec sec-type="etymology" id="SECID0E3HAG"><title>Etymology.</title><p>The species epithet “<tp:taxon-name><tp:taxon-name-part taxon-name-part-type="genus" reg="Cyclorhiza"/><tp:taxon-name-part taxon-name-part-type="species" reg="puana">puana</tp:taxon-name-part></tp:taxon-name>” is given in honour of Prof. Pu Fading (1936–) for his outstanding contributions to the Chinese <tp:taxon-name><tp:taxon-name-part taxon-name-part-type="family">Apiaceae</tp:taxon-name-part></tp:taxon-name>.</p></tp:treatment-sec><tp:treatment-sec sec-type="Vernacular name" id="SECID0EQIAG"><title>Vernacular name.</title><p>The Chinese name is given as “炉霍环根芹” (lú huò huán gēn qín), referring to the locality where the type specimen was collected.</p></tp:treatment-sec><tp:treatment-sec sec-type="phenology" id="SECID0EVIAG"><title>Phenology.</title><p>Flowering from June to July, and fruiting from July to September.</p></tp:treatment-sec><tp:treatment-sec sec-type="distribution" id="SECID0E1IAG"><title>Distribution and habitat.</title><p>The new species is distributed in Sichuan Province, China. It grows in the alpine open mixed forests at elevations of 3000–3200 m (Fig. <xref ref-type="fig" rid="F3">3</xref>).</p><fig id="F3" position="float" orientation="portrait"><object-id xmlns:xlink="http://www.w3.org/1999/xlink" content-type="doi" xlink:type="simple">10.3897/phytokeys.182.67009.figure3</object-id><object-id xmlns:xlink="http://www.w3.org/1999/xlink" content-type="arpha" xlink:type="simple">97AD6CB2-2099-59C0-A9E4-9E5CB8CDF3A6</object-id><label>Figure 3.</label><caption><p>Distribution map of <italic><tp:taxon-name><tp:taxon-name-part taxon-name-part-type="genus" reg="Cyclorhiza">C.</tp:taxon-name-part><tp:taxon-name-part taxon-name-part-type="species" reg="waltonii">waltonii</tp:taxon-name-part></tp:taxon-name></italic>, <italic><tp:taxon-name><tp:taxon-name-part taxon-name-part-type="genus" reg="Cyclorhiza">C.</tp:taxon-name-part><tp:taxon-name-part taxon-name-part-type="species" reg="peucedanifolia">peucedanifolia</tp:taxon-name-part></tp:taxon-name></italic> and <italic><tp:taxon-name><tp:taxon-name-part taxon-name-part-type="genus" reg="Cyclorhiza">C.</tp:taxon-name-part><tp:taxon-name-part taxon-name-part-type="species" reg="puana">puana</tp:taxon-name-part></tp:taxon-name></italic>.</p></caption><graphic xmlns:xlink="http://www.w3.org/1999/xlink" xlink:href="phytokeys-182-057-g003.jpg" position="float" orientation="portrait" xlink:type="simple" id="oo_590814.jpg"><uri content-type="original_file" xlink:type="simple">https://binary.pensoft.net/fig/590814</uri></graphic></fig></tp:treatment-sec><tp:treatment-sec sec-type="material" id="SECID0ESKAG"><title>Additional specimens examined (paratype).</title><p>China. Sichuan: Batang County, Jiangbading Village, 3268 m, <named-content xmlns:xlink="http://www.w3.org/1999/xlink" content-type="dwc:verbatimCoordinates" xlink:type="simple"><named-content content-type="geo-json" specific-use="{&#34;type&#34;:&#34;Point&#34;,&#34;coordinates&#34;:[99.197500,29.931667]}" id="NCID0E2KAG" xlink:type="simple">99°11'51"E, 29°55'54"N</named-content></named-content>, 30 Jul. 2014, <italic>X.X. Zhu, B. Chen, B. Shen &amp;Y.G. Song CSH06561</italic> (CSH! [CSH0037273]).</p></tp:treatment-sec><tp:treatment-sec sec-type="conservation status" id="SECID0ECLAG"><title>Conservation status.</title><p>So far, only two populations with no more than ten individuals have been found. Through further investigations, more populations may be discovered to assess its conservation status. Based on the available data, the new species can be assessed as Data Deficient (<abbrev xmlns:xlink="http://www.w3.org/1999/xlink" xlink:title="Data Deficient" id="ABBRID0EILAG" xlink:type="simple">DD</abbrev>) on the basis of recommendations of the International Union for Conservation of Nature (<xref ref-type="bibr" rid="B2">IUCN 2019</xref>).</p></tp:treatment-sec><tp:treatment-sec><!--Section generated to contain objects referenced in tp:taxon-treatment.--><fig id="F1" position="float" orientation="portrait"><object-id xmlns:xlink="http://www.w3.org/1999/xlink" content-type="doi" xlink:type="simple">10.3897/phytokeys.182.67009.figure1</object-id><object-id xmlns:xlink="http://www.w3.org/1999/xlink" content-type="arpha" xlink:type="simple">4EAEF861-9EE2-570B-8626-2470F6D93A58</object-id><label>Figure 1.</label><caption><p><italic><tp:taxon-name><tp:taxon-name-part taxon-name-part-type="genus" reg="Cyclorhiza">Cyclorhiza</tp:taxon-name-part><tp:taxon-name-part taxon-name-part-type="species" reg="waltonii">waltonii</tp:taxon-name-part></tp:taxon-name></italic> (H.Wolff) M.L. Sheh &amp; R.H. Shan (<bold>A–C</bold>) <bold>A</bold> syntype (K000685236) <bold>B</bold> fruit image <bold>C</bold> cross-section; <italic><tp:taxon-name><tp:taxon-name-part taxon-name-part-type="genus" reg="Cyclorhiza">C.</tp:taxon-name-part><tp:taxon-name-part taxon-name-part-type="species" reg="peucedanifolia">peucedanifolia</tp:taxon-name-part></tp:taxon-name></italic> (Franch.) Constance (<bold>D–F</bold>) <bold>D</bold> syntype (P00057007) <bold>E</bold> fruit image <bold>F</bold> cross-section; <italic><tp:taxon-name><tp:taxon-name-part taxon-name-part-type="genus" reg="Cyclorhiza">C.</tp:taxon-name-part><tp:taxon-name-part taxon-name-part-type="species" reg="puana">puana</tp:taxon-name-part></tp:taxon-name></italic> J. Zhou &amp; Z.W. Liu (<bold>G–I</bold>) <bold>G</bold> holotype (KUN1519999) <bold>H</bold> fruit images <bold>I</bold> cross-section. Scale bar: 1 mm.</p></caption><graphic xmlns:xlink="http://www.w3.org/1999/xlink" xlink:href="phytokeys-182-057-g001.jpg" position="float" orientation="portrait" xlink:type="simple" id="oo_590812.jpg"><uri content-type="original_file" xlink:type="simple">https://binary.pensoft.net/fig/590812</uri></graphic></fig></tp:treatment-sec><ref-list><ref id="B2"><mixed-citation xmlns:xlink="http://www.w3.org/1999/xlink" xlink:type="simple"><institution xlink:type="simple">IUCN</institution> (<year>2019</year>) Guidelines for Using the IUCN Red List Categories and Criteria. Version 14. Prepared by the Standards and Petitions Committee. <ext-link xlink:type="simple" ext-link-type="uri" xlink:href="http://www.iucnredlist.org/documents/RedListGuidelines.pdf">http://www.iucnredlist.org/documents/RedListGuidelines.pdf</ext-link></mixed-citation></ref></ref-list></tp:taxon-treatment>
